# Supplementary material for: Grape Seed Oil Attenuates Myocardial Fibrosis by Inhibiting the PI3K/AKT Signaling Pathway
Source: Foods. 2026 Apr 1;15(7):1182. doi: 10.3390/foods15071182 (PMC13072930; doi:10.3390/foods15071182)
Supplement: Supplementary file 1 [file foods-15-01182-s001.zip]

Archive with 1 entries (1 files):
- foods-4134605-supplementary.pdf
